# Supplementary material for: Fraxinus mandshurica SPL2 enhances tolerance to drought stress by activating the phenylpropanoid pathway
Source: For Res (Fayettev). 2026 Apr 14;6:e015. doi: 10.48130/forres-0026-0015 (PMC13195492; doi:10.48130/forres-0026-0015)
Supplement: Supplementary file 1 — Supplementary data to this article can be found online. [file forres-0026-0015-S1.zip]

Archive with 2 entries (2 files):
- 10.48130_forres-0026-0015-Suppl-TableS1.xlsx
- 10.48130_forres-0026-0015-Suppl-FigureS1.pdf
