# Supplementary material for: Fraxinus mandshurica SPL2 enhances tolerance to drought stress by activating the phenylpropanoid pathway
Source: For Res (Fayettev). 2026 Apr 14;6:e015. doi: 10.48130/forres-0026-0015 (PMC13195492; doi:10.48130/forres-0026-0015)
Supplement: Supplementary file 1 — Supplementary data to this article can be found online. [file forres-0026-0015-S1.zip › 10.48130_forres-0026-0015-Suppl-TableS1.xlsx]

## Sheet: Table S1
Supplementary Table S1. Sequences of primers used for cloning, PCR, and qRT-PCR.
Primer	Primer sequence	Application
VIGS-FmSPL2-F	ATGAGTTATTTCTCTGAGAT	VIGS
VIGS-FmSPL2-R	ATCTCCAGCGGAGCC	VIGS
FmSPL2-DL-F	CACCAGAAATGAGGTGTCTG	qPCR
FmSPL2-DL-R	CTATTCCACGCTGTCAAGTC	qPCR
FmPAL1-DL-F	CGAATGGTGGAGGAGTTTAG	qPCR
FmPAL1-DL-R	TGCTTGGTCCTCCTATGT	qPCR
Fm4CL1-DL-F	GCACAGTATCCAGAAAGACC	qPCR
Fm4CL1-DL-R	GAACGGATTGGCTGTAGTG	qPCR
Fm4CL2-DL-F	GATCCCAGAAATGGCTACTG	qPCR
Fm4CL2-DL-R	TTCAAGGAAGGCAGTGTATG	qPCR
FmCCR1-DL-F	GCTGGGTTATCTGGCTATTC	qPCR
FmCCR1-DL-R	GTTTAGGCAGACGGATTCAT	qPCR
FmHCT1-DL-F	CAATCCAAAGGCAGCATTAC	qPCR
FmHCT1-DL-R	GAGTTGAATACGGGACATACA	qPCR
FmHCT2-DL-F	ACATTACTGTCTCGCCTTTC	qPCR
FmHCT2-DL-R	TTCCTCGTCCTTCGACTT	qPCR
FmCAD1-DL-F	CCGTTTGTCATAGTCGATCTT	qPCR
FmCAD1-DL-R	CATAGTGCCAAATCCTCCTC	qPCR
FmCAD2-DL-F	TGATCCGGAGGAGATGAAG	qPCR
FmCAD2-DL-R	TCCCACTGCCTGCTATTA	qPCR
FmPEX1-DL-F	CCCAAATGTGTCTGGTGTAG	qPCR
FmPEX1-DL-R	CATCAGCTGAACCCGTATTG	qPCR
FmPEX2-DL-F	GTGCATGGAAGGGAAACA	qPCR
FmPEX2-DL-R	TGGAGGATACAACTCCCTATAC	qPCR
FmPEX3-DL-F	AACTAGGCCGGAAGGATT	qPCR
FmPEX3-DL-R	GGGCGGATTCTGATGTTATG	qPCR
FmCOMT-DL-F	CAATGCTCTACCCGATGATG	qPCR
FmCOMT-DL-R	GTAAATCCCGCTCCCTTTG	qPCR
FmACTIN-F	AGGACGCTGCCAACAACTTT	qPCR
FmACTIN-R	TTGAGGGGAAGGGTAAATAGTG	qPCR
